# Supplementary material for: Herbivory by Striped Stem Borer Triggers Polyamine Accumulation in Host Rice Plants to Promote Its Larval Growth
Source: Plants (Basel). 2023 Sep 13;12(18):3249. doi: 10.3390/plants12183249 (PMC10534419; doi:10.3390/plants12183249)
Supplement: Supplementary file 1 [file plants-12-03249-s001.zip]

Archive with 1 entries (1 files):
- plants-2596306-supplementary.pdf
